# Supplementary material for: Prognosis prediction model for conversion from mild cognitive impairment to Alzheimer’s disease created by integrative analysis of multi-omics data
Source: Alzheimers Res Ther. 2020 Nov 10;12:145. doi: 10.1186/s13195-020-00716-0 (PMC7656734; doi:10.1186/s13195-020-00716-0)
Supplement: Supplementary file 2 — Additional file 2: Supplementary Table S2. Gene expression in 610 blood samples. [file 13195_2020_716_MOESM2_ESM.xlsx]

## Sheet: Sheet1
Supplementary Table S2. Gene expression in 610 blood samples
sample	SHC1	FOXO1	PTEN	GSK3B
AD_001	21.7643	0	35.6143	5.93571
AD_002	24.7104	5.7024	24.7104	4.752
AD_003	33.8992	3.85219	10.7861	2.31131
AD_004	33.8037	3.29792	25.5589	7.42031
AD_005	30.0011	2.30778	29.2319	6.92334
AD_006	28.2665	1.22898	52.8461	3.68694
AD_007	19.8907	2.98361	21.8798	0.994536
AD_008	20.6504	2.5813	49.0447	5.1626
AD_009	30.4908	0	14.2291	9.14725
AD_010	22.501	0	26.0538	7.10559
AD_011	24.2666	1.79752	32.3554	1.79752
AD_012	27.0612	4.32979	41.133	5.41224
AD_013	13.4237	2.87651	38.3534	2.87651
AD_014	16.5939	0	29.869	1.65939
AD_015	19.808	1.04252	39.6159	4.1701
AD_016	36.0706	3.1827	26.5225	6.3654
AD_017	22.6044	2.26044	31.6462	3.39066
AD_018	21.0005	1.50004	21.7505	6.00015
AD_019	33.9405	1.17036	33.9405	8.19252
AD_020	23.0788	0	25.7417	1.77529
AD_021	17.375	3.86112	39.5765	6.75696
AD_022	37.4072	1.03909	17.6645	1.03909
AD_023	19.277	0.876227	16.6483	0
AD_024	21.0889	5.02115	21.0889	2.00846
AD_025	29.7535	0	38.7697	0
AD_026	32.7106	0.99123	34.693	3.96492
AD_027	24.8586	1.71439	21.4298	1.71439
AD_028	22.9028	2.08208	20.8208	3.12311
AD_029	22.1415	3.35477	16.1029	2.68381
AD_030	23.7415	2.54373	24.5894	5.08746
AD_031	25.0671	2.70996	49.1518	6.0974
AD_032	23.3931	0.649809	32.4904	3.89885
AD_033	22.1446	5.962	26.4032	5.11029
AD_034	28.4968	7.38806	76.572	8.4435
AD_035	34.2504	0.878215	25.4682	4.39108
AD_036	27.8557	1.29561	21.3776	5.18246
AD_037	24.5707	0.664074	37.8522	5.97666
AD_038	34.7824	0.790508	33.2013	6.32406
AD_039	28.3106	6.06655	48.5324	0
AD_040	23.0023	0	15.3349	2.1907
AD_041	27.8769	0.92923	28.8061	3.71692
AD_042	30.6951	1.02317	33.7646	2.04634
AD_043	22.547	4.33595	46.8283	2.60157
AD_044	25.1867	0.812473	32.4989	2.43742
AD_045	41.3236	7.81799	36.8562	2.23371
AD_046	21.7795	2.10769	21.7795	4.91794
AD_047	24.8384	3.23979	65.8758	4.31972
AD_048	22.49	1.02227	22.49	8.17819
AD_049	17.1949	3.61999	40.7248	2.71499
AD_050	18.1997	0.909986	48.2293	2.72996
AD_051	24.2843	0	33.6244	4.67006
AD_052	22.87	2.77213	28.4143	2.77213
AD_053	12.3643	5.70662	16.1688	7.60883
AD_054	28.6963	4.48379	27.7995	1.79352
AD_055	25.7915	1.71944	30.0901	4.29859
AD_056	19.4524	1.7684	42.4417	2.6526
AD_057	17.4361	1.93734	70.2771	6.7807
AD_058	24.5109	5.65636	35.8236	5.65636
AD_059	18.3493	1.74755	48.9313	2.62132
AD_060	30.0509	2.61312	33.9705	2.61312
AD_061	25.9389	0.720525	31.7031	6.48473
AD_062	16.6908	2.3844	25.0362	3.5766
AD_063	21.0297	5.00708	28.0396	3.00425
AD_064	32.4189	4.63128	27.7877	8.3363
AD_065	24.3796	2.86819	50.1933	1.43409
AD_066	30.7579	1.3373	42.7936	6.6865
AD_067	23.8375	2.64861	41.0535	1.98646
AD_068	20.2661	4.34273	35.4656	4.34273
AD_069	29.8284	1.19314	45.3392	1.19314
AD_070	29.6724	0.847783	47.4758	5.0867
AD_071	19.6332	1.96332	51.0464	0.981661
AD_072	21.6983	3.49973	13.299	1.39989
AD_073	24.9905	2.77672	67.1504	2.77672
AD_074	23.8404	0	21.673	4.33461
AD_075	25.6035	0.853451	15.3621	1.7069
AD_076	24.4148	0	45.645	4.24605
AD_077	25.9197	4.71267	28.276	3.5345
AD_078	16.8755	2.81259	17.813	1.87506
AD_079	29.0939	1.00324	26.0842	4.01296
AD_080	36.0988	5.74299	32.8171	3.28171
AD_081	23.2811	0.931244	54.0122	6.51871
AD_082	20.0675	3.34458	34.2819	3.34458
AD_083	24.7805	0.728838	14.5768	2.91535
AD_084	21.3512	1.94101	25.2332	3.88203
AD_085	12.1638	4.0546	34.4641	3.04095
AD_086	10.9188	3.27563	76.4314	2.18375
AD_087	32.4229	2.94754	66.3196	7.36885
AD_088	29.6002	1.34547	24.2184	1.34547
AD_089	17.7612	0.888061	21.3135	5.32837
AD_090	29.6608	0.67411	36.4019	1.34822
AD_091	22.3361	2.91341	43.7011	4.85568
AD_092	19.6168	0	19.6168	4.67066
AD_093	32.656	2.61248	36.5747	5.22495
AD_094	20.0099	0	63.3646	11.6724
AD_095	27.6994	0.839375	47.8444	5.03625
AD_096	33.0791	1.27227	31.8068	2.54454
AD_097	32.496	1.66646	41.6616	6.66585
AD_098	24.6656	3.89457	36.3493	9.08733
AD_099	26.3319	4.98171	51.6318	4.98171
AD_100	30.2892	3.67142	44.0571	2.75357
AD_101	30.0344	3.26461	24.1581	2.61169
AD_102	22.0841	5.33063	40.3605	6.09215
AD_103	35.9358	2.50715	31.7572	5.85002
AD_104	20.1898	0	52.878	3.84567
AD_105	16.2602	1.01626	29.4716	2.03253
AD_106	21.1091	1.91901	38.3803	11.5141
AD_107	22.0711	4.90469	51.4992	4.90469
AD_108	28.4234	4.15952	34.6627	3.46627
AD_109	27.3758	3.73306	39.8193	2.48871
AD_110	38.7766	1.68594	89.3547	0
AD_111	8.77413	1.94981	39.971	5.84942
AD_112	17.1517	5.71724	47.6437	7.62299
AD_113	21.3262	4.73915	21.3262	1.57972
AD_114	20.2807	2.02807	21.6328	5.4082
AD_115	20.4185	2.26872	43.1057	6.80616
AD_116	26.636	5.79042	19.6874	8.10659
AD_117	24.8769	4.52306	76.8921	2.26153
AD_118	25.4774	2.42642	16.9849	2.42642
AD_119	31.4608	3.6301	19.3605	4.84013
AD_120	23.7793	3.65835	34.1446	2.4389
AD_121	24.9103	5.33792	81.848	3.55861
AD_122	25.4617	5.09235	31.5726	9.16623
AD_123	22.6962	9.34547	30.7066	4.0052
AD_124	19.0997	0	46.6881	6.36656
AD_125	22.0687	4.06529	19.1649	4.06529
AD_126	21.4247	1.78539	36.3029	3.57078
AD_127	25.4836	3.77535	31.1466	3.77535
AD_128	25.8083	3.3663	28.0525	7.8547
AD_129	36.6334	3.66334	36.6334	4.88446
AD_130	29.0284	1.26211	91.5658	1.26211
AD_131	29.9282	5.10969	14.5991	2.18987
AD_132	18.0315	0	45.0788	3.38091
AD_133	25.5288	1.70192	17.8701	3.40383
AD_134	30.5587	3.21671	31.3629	7.23759
AD_135	24.255	3.465	57.1724	5.19749
AD_136	22.8647	1.52431	94.5074	6.09725
AD_137	20.7634	1.03817	33.2215	2.07634
AD_138	18.2097	2.27621	15.9335	1.1381
AD_139	30.1828	0.75457	18.8642	4.52742
AD_140	33.5197	0.728689	15.3025	4.37213
AD_141	17.9397	1.9933	55.8124	5.97989
AD_142	24.5799	2.54274	32.2081	5.08549
AD_143	20.4555	0	78.1077	3.22981
AD_144	24.3838	8.53431	63.3978	4.87675
AD_145	18.742	2.34275	39.0458	5.46641
AD_146	22.7578	6.12711	46.391	7.00241
AD_147	23.6221	7.26834	43.61	3.63417
AD_148	32.3439	8.43753	53.4377	5.62502
AD_149	27.4709	3.92441	32.7034	1.30814
AD_150	23.0866	5.43215	44.8152	4.07411
AD_151	15.2014	1.68905	92.8977	5.06715
AD_152	14.8557	5.30561	26.528	2.12224
AD_153	15.9092	0	44.1921	0
AD_154	29.2777	1.72222	27.5555	0
AD_155	26.557	4.19322	19.5683	4.19322
AD_156	35.5458	4.63641	44.0459	3.86367
AD_157	21.0108	1.23593	42.0216	2.47186
AD_158	46.0737	5.00802	22.0353	7.01122
AD_159	33.7552	6.75104	36.0055	3.37552
AD_160	29.1414	0	62.0838	6.33509
AD_161	23.4251	1.30139	65.0697	5.20558
AD_162	15.7857	2.42857	52.2143	2.42857
AD_163	32.9583	8.54475	26.8549	9.76543
AD_164	29.1455	0	28.0246	8.96786
AD_165	19.9144	1.8104	25.3456	2.7156
AD_166	14.0405	0	19.1462	3.82923
AD_167	21.6435	1.4429	36.0725	8.6574
AD_168	21.3746	2.37495	33.2493	0
AD_169	20.9441	1.309	41.8881	3.92701
AD_170	17.0133	2.61742	23.5568	6.54356
AD_171	17.211	5.29569	68.844	9.26746
AD_172	11.1164	1.23515	66.6983	8.64607
AD_173	32.3567	5.88303	54.418	2.94152
AD_174	10.7438	0	86.6071	5.96878
AD_175	11.9832	7.1899	86.9379	8.38822
AD_176	33.6898	0	53.9037	5.39037
AD_177	16.8869	3.83794	26.8656	2.30276
AD_178	34.785	4.57697	38.4466	5.49237
AD_179	32.637	4.554	18.216	1.518
AD_180	23.8173	3.96954	64.8359	0
AD_181	22.1632	3.87856	24.3795	4.98672
AD_182	23.2146	0	36.1117	10.3176
AD_183	30.7888	1.23155	27.0941	11.084
AD_184	19.3932	1.68637	48.0614	5.0591
AD_185	30.7801	2.0074	48.5455	5.35306
AD_186	25.1896	0.812566	38.1906	6.50053
AD_187	20.4086	0	38.096	2.04086
AD_188	29.9224	1.30097	29.2719	3.25243
AD_189	34.2923	3.51716	30.7752	3.51716
AD_190	20.0474	0	32.0759	2.00474
AD_191	10.0342	3.34472	80.8865	5.57453
AD_192	27.347	4.55784	24.0914	3.2556
AD_193	24.6951	1.29974	53.2894	2.59948
AD_194	23.8584	2.75289	33.9523	4.58815
AD_195	39.7696	3.50909	65.503	2.33939
AD_196	32.9581	7.20958	20.5988	3.08982
AD_197	29.8934	0.649857	36.392	1.94957
AD_198	22.8002	4.38466	33.3234	1.75386
AD_199	21.9655	3.3793	50.6896	6.75861
AD_200	17.2772	0	53.5594	0
AD_201	42.8727	0	13.0482	0.932016
AD_202	23.6208	2.9526	48.7179	2.9526
AD_203	31.621	0.878361	29.8643	2.63508
AD_204	37.1732	5.86946	13.6954	4.89121
AD_205	26.965	3.37062	30.3356	0.674124
AD_206	17.3328	0	69.3312	3.85174
AD_207	31.2249	2.28475	33.5097	5.33108
AD_208	28.7152	3.5894	50.2516	9.57174
AD_209	26.4488	3.96732	37.0284	1.32244
AD_210	12.5619	3.76857	54.0162	3.76857
AD_211	28.2567	3.21099	28.8989	1.2844
AD_212	21.8363	0	63.0826	7.27876
AD_213	30.208	0	70.4853	2.87695
AD_214	20.2221	0	38.3155	4.25728
AD_215	26.5018	4.1409	25.6736	4.96908
AD_216	19.8313	0	30.8487	0
AD_217	16.2768	1.80853	99.4691	5.42559
AD_218	30.5044	6.28033	58.3173	8.07471
AD_219	26.9487	2.07298	48.3695	4.14596
AD_220	32.7339	4.46371	44.6371	5.95162
AD_221	17.4007	3.86682	44.4685	7.73365
AD_222	29.6035	1.18414	47.3656	3.55242
AD_223	34.7777	5.29225	24.9492	1.51207
AD_224	29.7861	4.70307	32.1376	6.27076
AD_225	22.1396	2.55456	28.1002	2.55456
AD_226	35.3696	3.03168	39.4118	2.02112
AD_227	35.1522	2.13043	42.6087	3.19565
AD_228	29.7328	2.05054	71.7689	8.20216
AD_229	27.9824	0	39.9749	0
AD_230	14.0816	0	58.493	5.41601
AD_231	32.0498	2.59863	62.3672	5.19727
AD_232	15.9858	0	37.3003	1.7762
AD_233	13.228	2.03508	73.8224	3.05262
AD_234	15.4105	5.13683	54.4504	6.1642
AD_235	17.7378	0.844657	22.8057	3.37863
AD_236	20.2461	0.920277	39.5719	7.36222
AD_237	35.132	3.5132	42.1585	10.5396
AD_238	20.7129	9.0619	44.0149	0
AD_239	19.2621	2.14024	47.0852	0
AD_240	44.495	4.23762	31.7822	2.11881
AD_241	24.3656	1.57197	36.1554	2.35796
AD_242	21.8817	4.10283	99.2201	2.73522
AD_243	16.0352	5.72686	46.9603	1.14537
AD_244	21.2552	1.32845	54.4664	1.32845
AD_245	12.6668	2.11113	60.1671	6.33338
AD_246	34.3136	2.45097	44.1175	3.67646
AD_247	23.5901	0	56.8939	9.71359
AD_248	11.8061	1.31178	72.1481	2.62357
AD_249	20.8379	2.77839	54.1786	8.33517
AD_250	16.6921	1.39101	55.6403	4.17302
AD_251	13.1311	4.68967	68.0472	6.56554
AD_252	29.3555	3.26172	17.3959	2.17448
AD_253	14.1005	1.56672	76.7693	1.56672
AD_254	32.8121	5.46869	42.6558	5.46869
AD_255	21.8366	8.04508	45.9719	1.1493
AD_256	32.439	0	42.9339	4.77044
AD_257	29.2508	5.08709	38.1532	5.08709
AD_258	16.6412	0	20.6351	0.66565
AD_259	14.7793	2.27374	48.8854	3.41061
AD_260	27.6126	3.06806	23.0105	3.06806
AD_261	28.6321	1.24487	19.918	6.22436
AD_262	24.2924	0	67.1615	12.8607
AD_263	33.8214	0	41.2198	3.17075
AD_264	23.7682	0	26.4091	2.64091
AD_265	29.3411	0	39.7524	1.89297
AD_266	23.6932	3.94887	18.4281	5.26516
AD_267	15.7397	1.31164	53.7772	6.55819
AD_268	12.0093	2.00156	66.0514	0
AD_269	23.9959	5.71331	38.8505	5.71331
AD_270	19.4234	1.29489	50.5008	1.29489
AD_271	23.706	2.634	44.7781	2.634
CN_001	22.2016	0	19.0299	6.34331
CN_002	15.4211	1.28509	30.8423	0
CN_003	16.2394	3.24789	55.2141	2.16526
CN_004	14.4967	1.11513	15.6119	3.3454
CN_005	23.8981	3.41402	37.5542	5.12103
CN_006	14.4158	1.10891	41.0296	8.87126
CN_007	29.1612	5.30203	83.507	3.97653
CN_008	19.035	6.34501	65.9881	6.34501
CN_009	29.3112	3.6639	31.7538	6.10649
CN_010	28.2094	3.84673	66.6767	7.69347
CN_011	23.7701	1.82847	52.1113	4.57117
CN_012	22.6538	3.08915	24.7132	3.08915
CN_013	15.348	3.41067	32.4013	1.70533
CN_014	28.3673	0	26.5944	0
CN_015	20.7931	1.22312	85.6187	9.785
CN_016	31.1657	1.29857	48.0471	2.59714
CN_017	21.1372	0	12.8661	3.67603
CN_018	17.7052	1.96724	27.5414	1.96724
CN_019	19.9421	2.71938	47.136	3.62584
CN_020	15.6648	2.40997	40.9695	4.81994
CN_021	29.6762	0	71.2229	3.56114
CN_022	16.9297	0	36.1166	4.51458
CN_023	10.7112	0	18.2091	0
CN_024	22.5228	0	19.8731	0
CN_025	18.1596	0	51.2742	5.34107
CN_026	16.6165	2.37378	21.364	0
CN_027	19.1358	4.78396	22.3251	4.78396
CN_028	25.9267	0	27.4518	10.6757
CN_029	25.8722	4.92803	49.2803	11.0881
CN_030	26.2481	1.09367	18.5924	8.74936
CN_031	25.2629	1.53109	24.4974	3.82771
CN_032	26.8662	2.77926	28.719	7.41137
CN_033	32.8683	1.77666	26.6499	5.32999
CN_034	34.7963	0	32.8632	5.79938
CN_035	38.7021	0	15.0508	3.22518
CN_036	36.8364	3.25027	56.338	7.58397
CN_037	32.403	2.02519	35.4408	6.07556
CN_038	29.4282	4.05906	38.5611	3.0443
CN_039	35.6364	8.60189	17.2038	4.91536
CN_040	24.3799	2.70888	35.2154	5.41775
CN_041	31.0602	1.55301	31.0602	3.10602
CN_042	30.0426	6.00853	25.2358	0
CN_043	39.1255	2.66765	22.2304	1.77843
CN_044	23.9349	5.20323	14.5691	3.12194
CN_045	16.338	3.92112	47.4129	2.61408
CN_046	22.9852	0.999357	37.9756	0.999357
CN_047	15.9893	0.799467	19.9867	2.3984
CN_048	33.8429	1.61157	41.9007	4.02892
CN_049	27.3961	0	47.9433	1.71226
CN_050	23.4691	0	19.8585	3.61064
CN_051	31.4336	4.78337	41.0003	2.73335
CN_052	53.2638	0	38.2407	0
CN_053	29.5425	0.984749	13.7865	1.9695
CN_054	45.6974	3.18819	32.9446	6.37638
CN_055	33.907	1.09377	20.7817	0
CN_056	32.5491	6.10295	35.6005	0
CN_057	30.2803	3.36448	50.4672	6.72896
CN_058	41.3193	2.69474	26.9474	5.38948
CN_059	38.036	0.826869	26.4598	2.48061
CN_060	16.4232	0.684301	23.9505	6.15871
CN_061	26.5925	4.54019	15.5664	1.2972
CN_062	36.9273	2.95418	53.1753	4.43127
CN_063	34.0681	9.17218	28.8269	11.7928
CN_064	20.8784	0	51.2469	17.0823
CN_065	12.4636	4.98542	59.8251	4.98542
CN_066	34.6271	1.87173	20.5891	4.67934
CN_067	25.565	2.13042	56.4561	6.39126
CN_068	29.2041	2.01407	58.4081	2.01407
CN_069	17.1893	1.90992	40.1083	3.81984
CN_070	23.6587	0.946346	31.2294	3.78538
CN_071	37.7391	1.17935	38.9185	3.53804
CN_072	30.2282	4.65049	10.8511	1.55016
CN_073	25.7738	1.56205	43.7374	5.46718
CN_074	11.0158	2.44797	58.7512	3.67195
CN_075	25.9838	2.16532	23.8185	0
CN_076	33.3086	4.06203	27.6218	4.06203
CN_077	28.3405	4.72341	36.6065	8.26597
CN_078	26.5719	0.984144	35.4292	0.984144
CN_079	24.7315	0	26.2772	7.72859
CN_080	20.4384	0	34.064	11.3547
CN_081	20.5327	4.10654	39.0122	1.02664
CN_082	37.8721	0	77.0501	1.30593
CN_083	23.1159	3.08212	23.8864	6.93476
CN_084	21.0055	2.86439	34.3726	0.954795
CN_085	35.1064	0.948823	26.567	8.53941
CN_086	25.2203	0.813557	24.4067	0
CN_087	23.6389	1.57593	47.2778	7.09167
CN_088	19.5472	2.4434	54.9766	3.6651
CN_089	28.1337	3.41014	18.7558	1.70507
CN_090	23.1004	0	29.5172	3.85007
CN_091	31.2159	0	26.0133	2.60133
MCI_001	26.2815	4.04331	16.1732	3.03248
MCI_002	33.4022	3.25875	11.4056	4.07344
MCI_003	28.693	3.07425	48.1633	8.19801
MCI_004	20.9711	1.49793	13.4814	5.99173
MCI_005	28.7807	1.25134	22.524	3.75401
MCI_006	26.6179	1.56576	16.4405	5.48016
MCI_007	25.6182	1.76677	22.0846	0.883385
MCI_008	31.972	0	35.5245	4.7366
MCI_009	28.527	1.94502	17.5052	3.89004
MCI_010	22.2149	3.0293	44.4298	2.01954
MCI_011	24.8274	1.30671	24.1741	1.96006
MCI_012	30.6913	1.18043	23.6087	3.5413
MCI_013	34.8362	1.20125	28.8299	0
MCI_014	29.595	0.778815	11.6822	6.23052
MCI_015	23.2197	2.90246	23.9453	3.62808
MCI_016	22.4696	2.49662	31.6238	3.32882
MCI_017	24.6526	2.34786	38.7397	3.52179
MCI_018	25.3746	3.86135	28.1327	4.96459
MCI_019	22.703	1.46471	45.4059	2.19706
MCI_020	26.2269	2.62269	34.095	6.99385
MCI_021	20.7937	1.80815	42.4915	0.904075
MCI_022	17.0651	2.13313	49.0621	2.13313
MCI_023	20.4834	2.7932	31.6562	1.86213
MCI_024	17.6489	3.52978	45.8872	4.70638
MCI_025	26.2922	3.50563	21.0338	5.25844
MCI_026	33.5298	4.47064	20.1179	4.47064
MCI_027	26.4631	0.826971	15.7125	2.48091
MCI_028	32.9294	2.05809	14.4066	1.02905
MCI_029	18.5926	0.978557	30.3353	2.93567
MCI_030	21.5309	1.13321	23.7974	4.53283
MCI_031	37.0871	1.00235	14.033	0
MCI_032	17.8512	3.82525	21.6764	0
MCI_033	26.3675	3.0424	25.3533	3.0424
MCI_034	29.9386	1.24744	34.9284	0
MCI_035	27.6589	4.42542	27.6589	4.42542
MCI_036	48.2075	1.55508	71.5336	1.55508
MCI_037	21.0627	2.00597	31.0925	2.00597
MCI_038	18.4755	3.46416	16.1661	0
MCI_039	24.3466	5.87676	14.2721	0.839537
MCI_040	37.4522	2.67516	50.8281	5.35032
MCI_041	21.5182	0.896593	38.5535	5.37956
MCI_042	25.4172	1.15533	83.8189	1.15533
MCI_043	19.284	0.838437	15.9303	2.51531
MCI_044	22.8234	1.20123	52.8541	0
MCI_045	26.0921	0	16.0567	4.01417
MCI_046	31.1881	0	14.453	3.80343
MCI_047	42.5313	6.47215	12.9443	2.77378
MCI_048	22.8006	1.30289	33.8751	2.60578
MCI_049	30.2282	4.31832	15.1141	4.31832
MCI_050	21.5916	0.863665	19.0006	4.31832
MCI_051	23.1268	0	46.2535	1.54178
MCI_052	18.8294	0	25.1058	0.896637
MCI_053	29.263	1.72135	29.263	1.72135
MCI_054	30.4465	4.68407	22.2493	2.34204
MCI_055	15.6439	0	27.1162	4.17172
MCI_056	32.7894	1.92879	27.9674	3.85757
MCI_057	23.2501	0	32.1924	2.6827
MCI_058	24.7076	2.96492	21.7427	1.97661
MCI_059	19.4359	0	29.6653	3.06882
MCI_060	18.7227	1.44021	46.0866	12.9619
MCI_061	23.4674	0.733356	24.2007	4.40014
MCI_062	29.4674	2.56238	46.4752	2.56238
MCI_063	25.2461	0	18.6024	3.98623
MCI_064	20.5048	1.46463	22.7017	2.19694
MCI_065	27.1802	1.2642	37.2938	3.16049
MCI_066	28.6272	0.715681	34.3527	2.14704
MCI_067	23.237	4.78409	17.086	3.41721
MCI_068	24.7774	2.06478	22.0243	4.12956
MCI_069	32.1513	2.09683	25.8609	6.29048
MCI_070	18.669	0.777874	49.7839	5.44512
MCI_071	33.3137	0.72421	17.381	3.62105
MCI_072	23.5572	1.68266	26.0812	3.36531
MCI_073	30.8705	1.47002	41.8956	2.94004
MCI_074	15.5258	3.37518	31.7267	4.05022
MCI_075	24.0602	2.40602	28.8722	6.01504
MCI_076	24.472	1.57884	24.472	1.57884
MCI_077	21.2231	2.12231	31.8347	2.82975
MCI_078	27.7728	2.3144	59.0172	2.3144
MCI_079	16.8914	2.66706	40.0058	0.889019
MCI_080	24.0278	2.52924	51.8494	2.52924
MCI_081	37.1264	8.38339	22.7549	4.79051
MCI_082	22.5139	3.31086	35.7573	2.64869
MCI_083	17.8422	1.87813	49.7704	4.69532
MCI_084	23.2957	2.68796	49.2793	7.1679
MCI_085	36.3615	4.66173	35.4291	2.79704
MCI_086	21.7556	2.61068	23.4961	5.22135
MCI_087	32.6374	0	19.8662	5.67606
MCI_088	23.5249	2.13862	43.8418	4.27725
MCI_089	11.983	0	42.6061	3.99432
MCI_090	25.9994	3.24993	56.3321	2.16662
MCI_091	19.9027	4.42282	74.0822	3.31711
MCI_092	17.6313	4.06875	18.9875	1.35625
MCI_093	16.9877	5.66257	33.9754	5.66257
MCI_094	20.1676	3.02514	30.2514	3.02514
MCI_095	22.003	2.44478	25.6702	1.22239
MCI_096	18.6909	2.67013	48.4294	4.67272
MCI_097	17.3256	2.47508	38.7762	4.12513
MCI_098	31.9861	4.36175	58.1566	8.72349
MCI_099	28.1251	4.21876	45.0001	7.03127
MCI_100	37.0116	1.19392	16.7149	1.19392
MCI_101	20.6893	3.9787	19.8935	0.795741
MCI_102	15.3923	1.71025	68.41	0
MCI_103	25.1934	1.09537	46.0054	2.19073
MCI_104	18.4507	1.31791	38.2193	5.27162
MCI_105	33.2157	5.03269	58.3792	7.04576
MCI_106	28.523	1.8602	44.9858	5.58059
MCI_107	25.1936	1.32598	29.1716	5.30392
MCI_108	15.8767	0	79.3836	3.52816
MCI_109	26.2943	1.64339	24.6509	4.93018
MCI_110	19.3076	2.57434	91.3892	7.72303
MCI_111	30.4552	3.12361	56.6545	5.46632
MCI_112	16.7317	0	45.7333	10.039
MCI_113	13.4297	4.79633	69.5948	6.71487
MCI_114	19.8163	0	33.0271	11.8898
MCI_115	13.8067	2.76134	31.2951	7.36356
MCI_116	17.3129	3.64482	24.6025	6.37843
MCI_117	19.0287	1.90287	57.086	1.90287
MCI_118	20.3836	2.81152	33.0354	6.32593
MCI_119	27.6851	0.922838	48.9104	8.30554
MCI_120	20.7111	6.37265	28.6769	4.77948
MCI_121	28.0134	4.94355	47.7876	8.23925
MCI_122	50.4082	1.68027	23.5238	5.04082
MCI_123	33.5435	3.99327	39.9327	7.18789
MCI_124	32.185	1.39935	50.7613	6.29706
MCI_125	20.9282	3.60831	51.238	6.49495
MCI_126	28.1283	2.22065	53.7028	6.66196
MCI_127	17.5899	7.32911	51.3038	2.93165
MCI_128	16.528	1.83645	53.257	16.528
MCI_129	22.9495	1.48061	23.6898	6.66277
MCI_130	17.2097	3.03701	53.6538	7.08635
MCI_131	29.0402	4.53753	32.6702	7.26005
MCI_132	22.9096	3.12403	29.1576	9.37209
MCI_133	28.5287	6.11329	36.6798	5.09441
MCI_134	30.7781	0.961816	22.1218	4.80908
MCI_135	29.6121	0	31.0927	2.2209
MCI_136	29.1672	1.5766	51.2396	5.51811
MCI_137	32.9941	1.06433	54.2807	8.51462
MCI_138	17.1151	6.65588	23.771	3.80336
MCI_139	24.4663	5.43696	60.7127	3.62464
MCI_140	21.0971	4.39523	36.0408	4.39523
MCI_141	25.7696	4.39968	45.5996	5.65674
MCI_142	22.3326	1.7866	39.3053	0.893302
MCI_143	33.3197	1.62535	45.5098	7.31408
MCI_144	30.7011	2.66966	32.7033	3.33707
MCI_145	20.8216	1.73514	24.2919	5.20541
MCI_146	33.2348	2.88998	104.834	5.77996
MCI_147	30.251	0	26.7605	8.14451
MCI_148	22.5739	1.1881	43.9597	2.3762
MCI_149	36.4002	3.16524	34.0263	3.16524
MCI_150	28.4436	2.18797	28.4436	3.28195
MCI_151	31.4883	5.10621	27.2331	2.5531
MCI_152	18.1344	1.5112	45.336	6.04479
MCI_153	26.0671	0.724086	10.8613	2.17226
MCI_154	21.8124	3.84924	28.2278	5.77386
MCI_155	11.7453	7.83021	23.4906	5.22014
MCI_156	28.8593	4.39163	44.5437	5.64638
MCI_157	16.991	0.999472	31.9831	1.99894
MCI_158	32.4337	3.41407	61.9227	7.68166
MCI_159	24.3362	4.05604	33.2595	7.30086
MCI_160	25.6662	1.65588	26.4941	3.31177
MCI_161	18.2034	4.79036	31.6164	3.83229
MCI_162	21.5036	0.671988	36.2874	6.04789
MCI_163	22.2224	2.22224	23.7039	6.66671
MCI_164	26.8556	2.9033	12.339	2.9033
MCI_165	30.8924	5.51649	23.1693	5.51649
MCI_166	26.9189	5.04729	56.3615	0.841216
MCI_167	13.7116	2.28527	60.5596	6.85581
MCI_168	18.6754	4.24441	22.0709	1.69776
MCI_169	17.3528	4.95796	45.8611	6.19744
MCI_170	25.6453	2.93089	34.4379	2.93089
MCI_171	14.4778	0	69.7565	1.31616
MCI_172	24.969	0.960346	38.4139	2.88104
MCI_173	28.372	2.30043	51.3763	6.13448
MCI_174	35.0109	1.00031	36.0112	7.00218
MCI_175	25.255	0.814677	25.255	4.88806
MCI_176	25.2521	2.10434	12.6261	4.20868
MCI_177	20.353	0	16.7613	2.39447
MCI_178	26.0913	3.03387	38.2268	3.64065
MCI_179	31.2712	2.90895	23.9988	2.90895
MCI_180	30.5835	0.664858	44.5455	3.98915
MCI_181	24.3732	6.09329	21.7618	2.61141
MCI_182	28.3265	4.31056	36.9476	2.46318
MCI_183	40.0969	4.1125	31.8719	4.1125
MCI_184	47.6881	0	49.3912	3.40629
MCI_185	28.1947	0	32.1289	5.24553
MCI_186	24.9069	1.08291	51.9797	5.41455
MCI_187	19.4973	0.722124	32.4956	2.8885
MCI_188	34.5018	1.18972	45.2093	2.37944
MCI_189	24.2206	2.84949	37.0433	4.9866
MCI_190	33.6538	4.31459	18.9842	5.17751
MCI_191	22.4047	1.86705	37.3411	2.80058
MCI_192	24.0337	3.00422	24.7848	3.00422
MCI_193	30.7992	2.00864	34.8164	4.68683
MCI_194	24.4887	5.91106	29.5553	1.68887
MCI_195	31.3661	1.16171	39.498	1.16171
MCI_196	30.6819	4.18389	26.498	5.57852
MCI_197	21.219	0	25.7201	0.643001
MCI_198	16.6789	2.63351	43.0141	3.51135
MCI_199	30.6726	2.00039	22.671	4.00077
MCI_200	24.8632	0.887973	26.6392	3.55189
MCI_201	24.8392	0.709691	25.5489	6.38722
MCI_202	32.0976	0	16.9929	3.77619
MCI_203	28.6793	3.10046	25.5788	3.10046
MCI_204	39.1891	5.22521	41.8017	3.48347
MCI_205	28.874	1.31245	45.9359	7.87473
MCI_206	17.5419	4.78415	44.6521	3.98679
MCI_207	29.2801	2.25232	27.0278	1.12616
MCI_208	31.1257	3.55723	12.4503	2.66792
MCI_209	20.2394	5.05984	23.6126	1.68661
MCI_210	25.6959	5.13919	17.4732	5.13919
MCI_211	31.9295	1.63741	27.0172	7.36834
MCI_212	31.1315	5.66028	87.7344	4.24521
MCI_213	16.4491	4.69975	18.799	3.52481
MCI_214	20.9468	4.65483	74.4774	4.65483
MCI_215	15.3003	1.70004	25.5006	15.3003
MCI_216	35.9685	5.47347	56.7287	7.03732
MCI_217	21.4119	0	26.5099	1.01961
MCI_218	13.1964	1.46626	106.377	2.93252
MCI_219	13.0033	4.33444	36.1204	7.22407
MCI_220	23.6081	2.24839	39.3468	2.24839
MCI_221	16.103	4.20078	23.8044	3.50065
MCI_222	26.1915	5.514	63.411	8.271
MCI_223	17.0411	2.13014	35.1473	4.26028
MCI_224	47.3942	3.09093	16.485	7.21217
MCI_225	23.8584	1.76729	37.113	1.76729
MCI_226	32.6685	2.13056	29.8278	5.68148
MCI_227	31.8758	0.99612	72.2685	0.99612
MCI_228	14.2058	5.46378	74.3074	4.37102
MCI_229	29.5962	2.36769	60.3762	2.36769
MCI_230	22.4083	2.80103	35.0129	2.80103
MCI_231	13.3365	0	54.6797	6.66826
MCI_232	29.4377	5.88753	42.8949	5.04645
MCI_233	26.2648	2.76472	60.8239	8.29416
MCI_234	21.3205	2.78094	36.1522	2.78094
MCI_235	22.2358	0.823549	59.7485	4.11775
MCI_236	12.2372	1.35969	42.1503	5.43875
MCI_237	31.5815	4.80589	43.9395	2.05967
MCI_238	19.0039	2.28047	24.325	4.56094
MCI_239	9.89601	7.69689	50.5796	2.19911
MCI_240	25.6505	7.4814	19.2379	4.27509
MCI_241	21.0217	4.94627	42.0433	1.23657
MCI_242	17.1806	2.98792	38.096	2.24094
MCI_243	26.7153	1.95478	31.928	5.86433
MCI_244	20.6224	1.08539	78.7451	2.17078
MCI_245	18.702	4.6755	27.1179	3.7404
MCI_246	12.8831	1.28831	48.9557	1.28831
MCI_247	13.6873	10.6457	95.8111	0
MCI_248	23.4963	3.75942	31.955	2.81956
