# Supplementary material for: Prognosis prediction model for conversion from mild cognitive impairment to Alzheimer’s disease created by integrative analysis of multi-omics data
Source: Alzheimers Res Ther. 2020 Nov 10;12:145. doi: 10.1186/s13195-020-00716-0 (PMC7656734; doi:10.1186/s13195-020-00716-0)
Supplement: Supplementary file 3 — Additional file 3: Supplementary Table S3. Gene expression in 123 MCI blood samples. [file 13195_2020_716_MOESM3_ESM.xlsx]

## Sheet: Sheet1
Supplementary Table S3. Gene expression in 123 MCI blood samples
sample	SHC1	FOXO1	PTEN	GSK3B
MCI-C_001	16.3411	0	17.9752	1.48555
MCI-C_002	22.469	1.32171	35.6861	2.64341
MCI-C_003	16.4273	2.05341	35.9347	1.0267
MCI-C_004	16.3668	1.63668	65.4671	3.27335
MCI-C_005	29.3435	4.89058	26.0831	3.26038
MCI-C_006	29.1511	0.910971	41.9047	4.55486
MCI-C_007	16.567	8.28349	34.7907	8.28349
MCI-C_008	22.5743	5.20945	24.3107	0.173648
MCI-C_009	17.3706	2.11836	27.5387	8.47345
MCI-C_010	22.9042	0	16.3024	1.34731
MCI-C_011	14.7249	0	25.1401	3.59144
MCI-C_012	18.1701	0	26.812	2.21587
MCI-C_013	17.2174	2.58261	24.9652	1.72174
MCI-C_014	30.855	4.28541	17.1416	0.857082
MCI-C_015	28.1046	3.30643	10.7459	3.30643
MCI-C_016	24.2791	2.60133	19.0764	1.73422
MCI-C_017	29.031	1.65892	18.2481	4.97675
MCI-C_018	27.071	2.77651	34.0122	5.55302
MCI-C_019	39.0113	6.29215	32.7192	2.51686
MCI-C_020	26.0617	4.0095	16.038	3.00712
MCI-C_021	27.9349	1.86232	27.9349	2.79349
MCI-C_022	24.8681	1.18419	52.1046	1.18419
MCI-C_023	25.8057	0.86019	14.6232	4.30095
MCI-C_024	15.3341	0	71.0603	7.48003
MCI-C_025	25.963	3.24537	30.2901	1.08179
MCI-C_026	19.9225	4.33097	32.0492	6.92955
MCI-C_027	17.3342	1.57584	22.8496	3.15168
MCI-C_028	21.0942	1.00448	32.1435	1.00448
MCI-C_029	28.1075	2.55523	38.3284	10.2209
MCI-C_030	22.8081	4.14692	43.5427	0.207346
MCI-C_031	26.8219	1.57776	16.5665	5.52216
MCI-C_032	17.3213	1.08258	31.3949	3.24774
MCI-C_033	22.8357	3.80595	40.9139	1.90297
MCI-C_034	28.904	2.22339	37.7976	2.22339
MCI-C_035	23.4106	0	27.107	3.69641
MCI-C_036	23.8271	2.26925	37.4426	3.40387
MCI-C_037	22.3874	2.80544	28.6155	4.48871
MCI-C_038	35.7792	3.58689	34.0754	2.69017
MCI-C_039	18.4259	0	24.5679	0.877423
MCI-C_040	19.4229	0.809286	43.5396	5.665
MCI-C_041	33.0057	0	41.8919	6.34725
MCI-C_042	24.1005	1.04785	44.0096	2.09569
MCI-C_043	26.2922	1.3838	30.4436	5.5352
MCI-C_044	16.7965	0	29.8604	3.73255
MCI-C_045	29.6817	0	26.2569	7.99124
MCI-C_046	23.254	2.3254	24.8042	6.20106
MCI-C_047	26.235	2.18625	13.1175	4.37251
MCI-C_048	22.8063	0.991578	36.6884	3.96631
MCI-NC_001	22.5278	2.04798	34.8156	3.07197
MCI-NC_002	23.7959	1.39976	25.1957	6.9988
MCI-NC_003	18.0953	0	19.9048	6.58011
MCI-NC_004	31.6557	1.31899	15.9597	6.59493
MCI-NC_005	20.1046	7.73254	44.8487	3.09302
MCI-NC_006	15.5647	4.6694	18.8332	1.55647
MCI-NC_007	16.8475	0	32.8731	4.10914
MCI-NC_008	24.8743	2.01684	21.5129	5.37824
MCI-NC_009	18.3801	1.08118	18.3801	3.24355
MCI-NC_010	13.8901	3.38783	35.5722	1.69392
MCI-NC_011	23.4862	1.17431	15.2661	0.117431
MCI-NC_012	33.1458	3.32289	11.6301	4.15361
MCI-NC_013	29.2507	1.12503	38.2509	3.37508
MCI-NC_014	26.9887	1.92776	36.6275	1.92776
MCI-NC_015	24.8646	2.76274	20.2601	2.76274
MCI-NC_016	28.0973	3.01042	47.1633	8.0278
MCI-NC_017	25.7994	1.71996	36.1192	10.3198
MCI-NC_018	22.1091	1.57922	14.213	6.31688
MCI-NC_019	15.5903	1.29919	40.275	3.89758
MCI-NC_020	27.578	1.19904	28.777	3.59713
MCI-NC_021	19.1802	0.913341	19.1802	4.5667
MCI-NC_022	25.7315	1.90604	15.2483	6.67114
MCI-NC_023	16.3205	0	42.6147	4.53348
MCI-NC_024	22.5835	4.90945	36.3299	2.94567
MCI-NC_025	24.2861	0.86736	17.3472	2.60208
MCI-NC_026	20.7639	0	18.3211	7.32842
MCI-NC_027	34.7337	0.938748	30.04	5.63249
MCI-NC_028	17.1172	1.90191	33.2834	2.85286
MCI-NC_029	24.8246	3.20318	12.8127	3.20318
MCI-NC_030	20.2875	0	16.0609	5.07186
MCI-NC_031	21.6741	1.80617	19.8679	4.51543
MCI-NC_032	35.2183	2.51559	27.6715	1.2578
MCI-NC_033	40.1464	4.0247	24.1482	2.01235
MCI-NC_034	25.4303	1.75381	21.9227	0.876907
MCI-NC_035	29.5842	3.94457	31.5565	2.95842
MCI-NC_036	25.8062	1.35822	25.1271	2.03733
MCI-NC_037	20.883	2.19821	19.7839	0.109911
MCI-NC_038	30.993	0.815605	12.2341	6.52484
MCI-NC_039	16.255	2.03187	46.733	2.03187
MCI-NC_040	12.0426	1.09478	58.8994	2.18957
MCI-NC_041	32.6976	2.0436	14.3052	1.0218
MCI-NC_042	18.2266	0.959296	29.7382	2.87789
MCI-NC_043	20.6695	1.08787	22.8452	4.35147
MCI-NC_044	36.8786	0.996719	12.0603	0.0996719
MCI-NC_045	27.049	4.32784	27.049	4.32784
MCI-NC_046	19.949	0.86735	16.4796	2.60205
MCI-NC_047	23.4484	2.19829	16.1208	0.732763
MCI-NC_048	23.644	0.788133	42.4015	3.94066
MCI-NC_049	31.7117	1.86539	27.0482	3.73079
MCI-NC_050	23.0823	0	31.9601	2.66334
MCI-NC_051	25.6818	0	17.5717	4.05502
MCI-NC_052	24.2073	1.72909	26.801	3.45819
MCI-NC_053	29.8259	1.49503	40.2164	2.99007
MCI-NC_054	16.9838	2.68166	40.2249	0.893886
MCI-NC_055	22.7755	3.34935	36.039	2.67948
MCI-NC_056	35.8866	3.9874	43.8614	1.9937
MCI-NC_057	24.8811	3.11014	53.909	2.07342
MCI-NC_058	21.1512	2.35013	24.6764	1.17506
MCI-NC_059	19.3425	3.41338	32.9961	0.113779
MCI-NC_060	27.1743	3.54447	16.5409	4.72596
MCI-NC_061	30.16	4.524	48.256	7.53999
MCI-NC_062	20.3675	0	25.6479	5.28046
MCI-NC_063	24.8845	1.77746	28.4394	0.177746
MCI-NC_064	14.9105	0	81.8259	3.63671
MCI-NC_065	19.2307	2.5641	68.9743	7.6923
MCI-NC_066	28.7219	5.1289	36.9281	5.1289
MCI-NC_067	26.9369	2.70044	33.0804	3.37555
MCI-NC_068	35.0842	3.0508	82.0666	6.1016
MCI-NC_069	32.1517	3.22323	34.6497	3.22323
MCI-NC_070	28.2888	2.17607	28.2888	3.2641
MCI-NC_071	25.0896	4.1816	34.2891	6.69056
MCI-NC_072	39.0692	4.0071	31.055	4.0071
MCI-NC_073	25.6245	3.01465	39.1904	5.27564
MCI-NC_074	24.6933	3.08667	25.465	3.08667
MCI-NC_075	22.4013	3.53705	43.6237	1.17902
